# Supplementary material for: Phenolic compounds weaken the impact of drought on soil enzyme activity in global wetlands
Source: Front Microbiol. 2024 Mar 8;15:1372866. doi: 10.3389/fmicb.2024.1372866 (PMC10957752; doi:10.3389/fmicb.2024.1372866)
Supplement: Supplementary file 1 [file Table_1.XLSX]

## Sheet: Hydrolytic_enzyme
								C-related enzyme																														N-related enzyme
								β-1,4-glucosidase (BG)					α-1,4-glucosidase (AG)					β-D-cellobiohydrolase (CB)					β-1,4-xylosidase (BX)					Invertase					Amylase					β-1,4-N-acetylglucosaminidase (NAG)					Leucine amino peptidase (LAP)					Chitinase
reference	dominant_species	mode_experiment	type_drought	peat_condition	duration	n_treated	n_control	mean_treated	mean_control	sd_treated	sd_control	unit	mean_treated	mean_control	sd_treated	sd_control	unit	mean_treated	mean_control	sd_treated	sd_control	unit	mean_treated	mean_control	sd_treated	sd_control	unit	mean_treated	mean_control	sd_treated	sd_control	unit	mean_treated	mean_control	sd_treated	sd_control	unit	mean_treated	mean_control	sd_treated	sd_control	unit	mean_treated	mean_control	sd_treated	sd_control	unit	mean_treated	mean_control
Bonnett et al., 2017	Wood	FI	Drainage	Yes	Long	4	4	18.2278	27.0886	7.0888	3.5444	nmol g -1 min-1
Domínguez et al., 2016	Wood	FI	Others	No	Long	3	3	27.2342	19.8477	10.0617	4.50091	nmol g-1 min-1	1.07284	1.11122	0.206668	0.104217	nmol g-1 min-1	0.622147	0.453407	0.119854	0.0280991	nmol g-1 min-1																0.611307	0.644407	0.0573309	0.262092	nmol min-1 g-1	7.1608	7.28778	1.13936	1.65269	nmol g-1 min-1
Fenner et al., 2005	Moss	FO	Others	Yes	Short	5	5	0.85	0.33	0.223607	0.134164	nmols MUF mg-1 h-1						0.02	0.02	0.001	0.001	mg 72h-1 g-1
Ge et al., 2020	Sedge	IE	Water_table	Yes	Short	3	3	10.47	10.46	0.47	1.65	μg g–1 min–1																										32.97	12.05	9.71	2.33	μmol g-1 min-1
Ge et al., 2020	Sedge	IE	Water_table	Yes	Short	3	3	22.91	10.46	4.27	1.65	μg g–1 min–1																										11.9	12.05	2.93	2.33	μmol g-1 min-1
He et al., 2009	Sedge	IE	Water_table	Yes	Short	3	3	413.592	516.505	91.262	42.718	μg·g -1 ·h -1
He et al., 2009	Sedge	IE	Water_table	Yes	Short	3	3	332.039	516.505	75.728	42.718	μg g–1 h–1
He et al., 2009	Sedge	IE	Water_table	Yes	Short	3	3	332.039	316.505	194.175	238.835	μg g–1 h–1
He et al., 2009	Sedge	IE	Water_table	Yes	Short	3	3	264.078	316.505	67.961	238.835	μg g–1 h–1
He et al., 2009	Sedge	IE	Water_table	Yes	Short	3	3	520.388	730.097	91.262	118.447	μg g–1 h–1
He et al., 2009	Sedge	IE	Water_table	Yes	Short	3	3	215.534	730.097	48.544	118.447	μg g–1 h–1
He et al., 2009	Sedge	IE	Water_table	Yes	Short	3	3	392.578	380.859	80.078	70.313	μg g–1 h–1
He et al., 2009	Sedge	IE	Water_table	Yes	Short	3	3	132.813	380.859	42.968	70.313	μg g–1 h–1
He et al., 2009	Sedge	IE	Water_table	Yes	Short	3	3	681.641	746.094	119.14	205.078	μg g–1 h–1
He et al., 2009	Sedge	IE	Water_table	Yes	Short	3	3	417.969	746.094	167.969	205.078	μg g–1 h–1
He et al., 2009	Sedge	IE	Water_table	Yes	Short	3	3	429.688	300.781	37.109	42.969	μg g–1 h–1
He et al., 2009	Sedge	IE	Water_table	Yes	Short	3	3	488.281	300.781	64.453	42.969	μg g–1 h–1
He et al., 2009	Moss	IE	Water_table	Yes	Short	3	3	95.7031	117.188	42.9689	70.312	μg g–1 h–1
He et al., 2009	Moss	IE	Water_table	Yes	Short	3	3	396.484	117.188	11.719	70.312	μg g–1 h–1
He et al., 2009	Moss	IE	Water_table	Yes	Short	3	3	181.641	208.984	85.937	42.969	μg g–1 h–1
He et al., 2009	Moss	IE	Water_table	Yes	Short	3	3	773.438	208.984	82.031	42.969	μg g–1 h–1
He et al., 2009	Moss	IE	Water_table	Yes	Short	3	3	46.875	138.672	21.4844	76.172	μg g–1 h–1
He et al., 2009	Moss	IE	Water_table	Yes	Short	3	3	42.9688	138.672	15.625	76.172	μg g–1 h–1
He et al., 2009	Moss	IE	Water_table	Yes	Short	3	3	334.375	253.125	73.438	78.125	μg g–1 h–1
He et al., 2009	Moss	IE	Water_table	Yes	Short	3	3	314.063	253.125	157.812	78.125	μg g–1 h–1
He et al., 2009	Moss	IE	Water_table	Yes	Short	3	3	498.438	407.813	146.875	78.125	μg g–1 h–1
He et al., 2009	Moss	IE	Water_table	Yes	Short	3	3	84.375	407.813	53.125	78.125	μg g–1 h–1
He et al., 2009	Moss	IE	Water_table	Yes	Short	3	3	240.625	223.438	68.75	59.375	μg g–1 h–1
He et al., 2009	Moss	IE	Water_table	Yes	Short	3	3	137.5	223.438	120.313	59.375	μg g–1 h–1
Huang and Morris, 2003	Sedge	FI	Sampling	No	Long	3	3
Huang and Morris, 2003	Sedge	FI	Sampling	No	Long	3	3
Huang and Morris, 2003	Sedge	FI	Sampling	No	Long	3	3
Huang and Morris, 2003	Sedge	FI	Sampling	No	Long	3	3
Huang and Morris, 2003	Sedge	FI	Sampling	No	Long	3	3
Huang and Morris, 2003	Sedge	FI	Sampling	No	Long	3	3
Huang and Morris, 2003	Sedge	FI	Sampling	No	Long	3	3
Huang and Morris, 2003	Sedge	FI	Sampling	No	Long	3	3
Huang and Morris, 2003	Sedge	FI	Sampling	No	Long	3	3
Huang and Morris, 2003	Sedge	FI	Sampling	No	Long	3	3
Huang and Morris, 2003	Sedge	FI	Sampling	No	Long	3	3
Kang et al., 2011	Sedge	FI	Water_table	No	Long	5	5	2.45455	9.61364	0.3409	1.02276	nmol g-1 min-1																																				6.81818	13.9495
Könönen et al., 2016	Wood	FI	Drainage	Yes	Long	2	2											25.7	39.3	1.8	11.8	nmol h-1 g-1
Könönen et al., 2018	Wood	FI	Others	Yes	Short	5	5	43.16	16.56	15.6972	8.87719	umol g-1 min-1											10.9	10.3	5.70197	4.89699	umol g-1 hr-1											36.1	72.92	6.4846	17.8438	umol g-1 hr-1
Kwon et al., 2013	Sedge	IE	Drainage	Yes	Short	3	3	0.182609	1.14783	0.013043	0.10434	nmol g -1 min-1											0.153191	0.377872	0.005107	0.035745	nmol g-1 min-1											0.165939	0.724891	0.008733	0.100437	nmol min-1 g-1
Kwon et al., 2013	Sedge	FI	Drainage	Yes	Long	3	3	1.2	1.14783	0.11739	0.10434	nmol g -1 min-1											0.801702	0.377872	0.102128	0.035745	nmol g-1 min-1											0.467249	0.724891	0.056768	0.100437	nmol min-1 g-1
Li et al., 2020	Moss	IE	Water_table	Yes	Short	3	3	14.8819	12.126	1.75024	2.22759	umol g-1 min-1																										16.273	12.7034	1.81831	0.909153	umol g-1 min-1
Li et al., 2020	Moss	IE	Water_table	Yes	Short	3	3	26.0892	12.126	3.1823	2.22759	umol g-1 min-1																										31.0761	12.7034	5.819	0.909153	umol g-1 min-1
Li et al., 2020	Wood	FI	Drainage	Yes	Long	3	3	74.6073	13.089	5.44106	1.36018	umol g-1 min-1																										23.8743	12.7749	4.35282	1.45094	umol g-1 min-1
Li et al., 2020	Wood	FI	Drainage	Yes	Long	3	3	48.4293	13.089	10.4287	1.36018	umol g-1 min-1																										27.644	12.7749	9.06833	1.45094	umol g-1 min-1
Li et al., 2020	Wood	FI	Drainage	Yes	Long	3	3	37.4346	13.089	8.61487	1.36018	umol g-1 min-1																										39.7906	12.7749	5.0782	1.45094	umol g-1 min-1
Li et al., 2020	Wood	FI	Drainage	Yes	Long	3	3	32.9843	13.089	10.882	1.36018	umol g-1 min-1																										62.6178	12.7749	16.6857	1.45094	umol g-1 min-1
Li et al., 2020	Wood	FI	Drainage	Yes	Long	3	3	29.8429	4.45026	15.4163	2.7205	umol g-1 min-1																										13.822	4.60733	3.26457	3.2646	umol g-1 min-1
Li et al., 2020	Wood	FI	Drainage	Yes	Long	3	3	26.178	4.45026	11.7889	2.7205	umol g-1 min-1																										23.4555	4.60733	9.43102	3.2646	umol g-1 min-1
Li et al., 2020	Wood	FI	Drainage	Yes	Long	3	3	18.3246	4.45026	4.08071	2.7205	umol g-1 min-1																										21.9895	4.60733	5.80376	3.2646	umol g-1 min-1
Li et al., 2020	Wood	FI	Drainage	Yes	Long	3	3	18.3246	4.45026	8.16142	2.7205	umol g-1 min-1																										10.8901	4.60733	1.45077	3.2646	umol g-1 min-1
Ling et al., 2009	Sedge	IE	Water_table	Yes	Short	3	3	709.763	145.119	54.8402	223.932	ug g-1 h-1
Ling et al., 2009	Sedge	IE	Water_table	Yes	Short	3	3	559.367	145.119	438.725	223.932	ug g-1 h-1
Ling et al., 2009	Moss	IE	Water_table	Yes	Short	3	3	588.083	588.083	556.409	619.231	ug g-1 h-1
Ling et al., 2009	Moss	IE	Water_table	Yes	Short	3	3	492.228	588.083	134.615	619.231	ug g-1 h-1
Liu et al., 2019	Sedge	FI	Sampling	Yes	Long	3	3	5.93023	6.39535	0.8721	3.72095	μg g–1 h–1						1.27907	1.45349	0.46512	1.04651	umol g-1 h-1																1.74419	4.12791	0.17441	0.81395	μmol g-1 min-1
Liu et al., 2019	Sedge	FI	Sampling	Yes	Long	3	3	9.59302	6.39535	4.01168	3.72095	μg g–1 h–1						2.38372	1.45349	1.33721	1.04651	umol g-1 h-1																4.06977	4.12791	1.51163	0.81395	μmol g-1 min-1
Minick et al., 2022	Wood	FI	Sampling	No	Long	5	5	2	3.15385	2.58009	2.58006	umol g-1 hr-1	0.408439	0.345992	0.0566083	0.0490593	umol g-1 hr-1						0.858974	0.692308	0.11467	0.162448	umol g-1 hr-1											1.21622	1.08108	1.20868	1.51087	umol g-1 hr-1
Minick et al., 2022	Wood	FI	Sampling	No	Long	5	5	4.95817	6.50951	1.4964	2.65267	umol g-1 hr-1	0.91653	0.687398	0.51235	0.512355	umol g-1 hr-1						1.9377	1.41639	0.219962	0.395896	umol g-1 hr-1											2.58763	2.3299	0.922087	0.507163	umol g-1 hr-1
Minick et al., 2022	Wood	FI	Sampling	No	Long	5	5	92.9487	128.846	32.967	38.7019	umol g-1 hr-1	17.8794	16.2162	5.57854	8.36781	umol g-1 hr-1						37.6715	28.6902	12.2729	7.25224	umol g-1 hr-1											49.4792	39.0625	24.457	20.9631	umol g-1 hr-1
Negassa et al., 2022	Sedge	FI	Drainage	Yes	Long	3	3	126	262	49	71	µg g−1 h −1
Peacock et al., 2015	Wood	FI	Drainage	Yes	Long	8	8	11.8402	7.13267	4.51898	2.66299	nmol g-1 min-1											4.87749	5.89174	1.80505	1.83726	nmol g-1 min-1
Peacock et al., 2015	Wood	FI	Drainage	Yes	Long	4	4																																									12.8205	6.95157
Reiche et al., 2009	Sedge	FI	Others	Yes	Short	3	3	11.0039	5.40541	1.9305	0.3861	umol g-1 d-1
Reiche et al., 2009	Sedge	FI	Others	Yes	Short	3	3	2.50965	2.7027	0.57915	0.57915	umol g-1 d-1
Reiche et al., 2009	Sedge	FI	Others	Yes	Short	3	3	19.305	6.75676	2.7027	0.7722	umol g-1 d-1
Reiche et al., 2009	Sedge	FI	Others	Yes	Short	3	3	0.19305	2.89575	0.772201	0.7722	umol g-1 d-1
Shahariar et al., 2021	Wood	IE	Water_table	No	Short	3	3	70	127	11.4315	25.2879	nmol h-1 g-1																										11	16	3.2909	6.06218	nmol g-1 h-1
Shahariar et al., 2021	Wood	IE	Water_table	No	Short	3	3	132	112	16.1081	19.9186	nmol h-1 g-1																										16	19	5.71577	6.9282	nmol g-1 h-1
Shao et al., 2016	Wood	FI	Drainage	Yes	Long	2	2																					0.124074	0.440741	0.007407	0.022222	mg g-1 d-1
Shao et al., 2016	Wood	FI	Drainage	Yes	Long	2	2																					0.181481	0.440741	0.005556	0.022222	mg g-1 d-1
Shao et al., 2016	Wood	FI	Drainage	Yes	Long	2	2																					0.2	0.440741	0.009259	0.022222	mg g-1 d-1
Shao et al., 2016	Wood	FI	Drainage	Yes	Long	2	2																					0.225926	0.440741	0.009259	0.022222	mg g-1 d-1
Song et al., 2007	Sedge	IE	Drainage	No	Short	42	42	1.43426	0.836653	0.83666	0.478087	nmol g-1 min-1																										1.67331	0.478088	1.31474	0.119522	nmol min-1 g-1
Song et al., 2007	Sedge	IE	Drainage	No	Short	24	24	3.58566	1.31474	1.91235	0.59761	nmol g-1 min-1																										2.39044	0.478088	1.0757	0.358565	nmol min-1 g-1
Sun et al., 2010	Moss	IE	Water_table	Yes	Short	3	3	179.272	89.6359	84.033	28.0111	μg g–1 h–1
Sun et al., 2010	Moss	IE	Water_table	Yes	Short	3	3	392.157	89.6359	154.061	28.0111	μg g–1 h–1
Sun et al., 2010	Sedge	IE	Water_table	Yes	Short	3	3	739.187	1292.27	183.486	293.58	μg g–1 h–1
Sun et al., 2010	Sedge	IE	Water_table	Yes	Short	3	3	673.657	1292.27	102.228	293.58	μg g–1 h–1
Vo and Kang, 2013	Sedge	FO	Drainage	No	Short	4	4	7.89116	6.43991	5.26068	3.2653	nmol g -1 min-1																										2.84807	4.46259	1.12472	3.22902	nmol min-1 g-1
Vo and Kang, 2013	Sedge	FO	Drainage	No	Short	4	4	16.9615	8.43537	4.1722	1.26984	nmol g -1 min-1																										4.46259	2.84807	1.26984	1.08844	nmol min-1 g-1
Vo and Kang, 2013	Sedge	FO	Drainage	No	Short	4	4	26.7574	13.2426	2.9024	2.177	nmol g -1 min-1																										5.82313	3.28345	1.66894	1.5238	nmol min-1 g-1
Wan et al., 2008	Sedge	FO	Water_table	Yes	Short	3	3																					4.08889	4.01111	0.327167	0.327167	mg g-1 24h-1
Wan, 2013	Sedge	FO	Water_table	Yes	Short	3	3																					2.69072	2.62887	0.27835	0.16082	mg g-1 d-1	165.6	169.768	12.505	9.474	mg g-1 d-1
Wang et al., 2017	Sedge	FO	Water_table	Yes	Medium	4	4	3.90029	6.53959	1.46628	1.70088	nmol g-1 h-1
Wang et al., 2021a	Sedge	FI	Sampling	Yes	Long	9	9	1655.79	309.951	91.8333	77.7015	nmol h-1 g-1																										409.39	170.266	40.9595	26.0223	nmol h-1 g-1
Wang et al., 2021a	Sedge	FI	Sampling	Yes	Long	9	9	1031.81	203.915	35.3165	56.5116	nmol h-1 g-1																										514.554	46.3224	69.3912	8.67376	nmol h-1 g-1
Wang et al., 2021a	Sedge	FI	Sampling	Yes	Long	9	9	2194.13	224.307	78.4792	49.4466	nmol h-1 g-1																										635.994	120.188	60.9578	67.2209	nmol h-1 g-1
Wang et al., 2021b	Sedge	FI	Drainage	Yes	Long	3	3	1.02	1.26	0.796743	0.917987	μg g–1 h–1																										0.85	1.68	0.69282	0.883346	μmol g-1 h-1
Wang et al., 2022	Sedge	FI	Drainage	Yes	Long	3	3	1.33626	0.72967	0.01759	0.017582	nmol g–1 h–1																										0.917031	0.386463	0.0131	0.00655	nmol g-1 h-1
Webster et al., 2014	Wood	IE	Others	Yes	Short	3	3	209.056	2630.06	80.925	593.45	nmol h−1 g−1						47.2973	1790.54	27.027	1168.92	nmol h-1 g-1																114.644	2569.36	33.718	573.22	nmol h−1 g−1
Webster et al., 2014	Wood	IE	Others	Yes	Short	3	3	532.755	2630.06	289.981	593.45	nmol h−1 g−1						222.973	1790.54	81.081	1168.92	nmol h-1 g-1																134.875	2569.36	87.668	573.22	nmol h−1 g−1
Webster et al., 2014	Wood	IE	Others	Yes	Short	3	3																															114.644	2569.36	53.949	573.22	nmol h−1 g−1
Wen et al., 2019	Moss	IE	Drainage	Yes	Short	4	4	1.76029	2.45438	0.17172	0.7585	nmol g-1 h-1
Xu et al., 2021	Moss	FI	Drainage	Yes	Long	3	3	1.04672	2.06058	0.0341387	0.303438	nmol h-1g-1																										0.31454	0.240356	0.0411172	0.0411172	nmol h-1 g-1
Yan et al., 2020	Sedge	FI	Others	Yes	Short	3	3	125.153	95.7055	3.18871	15.9392	nmol g-1 h-1	17.3371	16.9972	0.294449	6.77111	nmol g-1 h-1	30.1538	24.5538	7.46116	9.69948	nmol g-1 h-1	23.0341	20.0619	3.21728	5.148	nmol g-1 h-1											75.0853	38.3959	7.38928	4.43353	nmol g-1 h-1	19.3772	7.61246	1.19858	1.19865	nmol g-1 h-1
Yan et al., 2020	Sedge	FI	Others	Yes	Short	3	3	323.926	141.718	98.8239	9.56265	nmol g-1 h-1	37.7337	22.2663	21.4911	1.17762	nmol g-1 h-1	90.8923	37.9077	14.1761	17.1606	nmol g-1 h-1	103.653	41.2384	3.86074	2.574	nmol g-1 h-1											191.98	179.181	35.4672	99.0161	nmol g-1 h-1	57.4394	112.111	17.9799	50.3421	nmol g-1 h-1
Yan et al., 2020	Sedge	FI	Others	Yes	Short	3	3	544.785	255.828	22.3157	70.1325	nmol g-1 h-1	45.0425	38.4136	16.1919	1.17762	nmol g-1 h-1	95.6308	118.892	13.4307	25.3676	nmol g-1 h-1	107.368	56.0991	4.50506	14.1566	nmol g-1 h-1											215.87	112.628	35.4689	33.9915	nmol g-1 h-1	157.785	116.263	71.9199	33.5619	nmol g-1 h-1
Yan et al., 2021	Sedge	FI	Others	Yes	Short	3	3	1623.69	1150.11	340.885	415.467	nmol h-1 g-1	645.695	600	34.4124	55.0584	nmol h-1 g-1	228.442	305.418	38.7079	172.031	nmol h-1 g-1	278.522	432.333	36.0007	158.405	nmol g-1 h-1											475.576	648.848	108.553	300.116	nmol h-1 g-1	234.977	226.761	133.766	51.2289	nmol h-1 g-1
Yan et al., 2021	Sedge	FI	Others	Yes	Short	3	3	2109.57	1832.8	585.901	330.233	nmol h-1 g-1	723.179	653.642	185.823	292.5	nmol h-1 g-1	449.436	737.472	146.227	417.178	nmol h-1 g-1	479.446	338.106	117.603	127.204	nmol g-1 h-1											1087.56	1419.35	472.521	102.174	nmol h-1 g-1	507.746	422.3	59.7696	179.305	nmol h-1 g-1
Yan et al., 2021	Sedge	FI	Others	Yes	Short	3	3	590.433	633.485	319.581	117.18	nmol h-1 g-1	637.748	506.623	117	75.7045	nmol h-1 g-1	240.858	84.4244	60.2113	21.5039	nmol h-1 g-1	192.61	146.882	134.404	36.0007	nmol g-1 h-1											564.055	346.544	108.553	146.864	nmol h-1 g-1	455.164	489.671	105.305	199.227	nmol h-1 g-1
Zhang et al., 2018	Sedge	FI	Sampling	No	Short	3	3											0.01	0.02	0.001	0.001	mg 72h-1 g-1
Zhang et al., 2018	Sedge	FI	Sampling	No	Short	3	3											0.01	0.02	0.001	0.001	mg 72h-1 g-1
Zhang et al., 2018	Sedge	FI	Sampling	No	Short	3	3
Zhang et al., 2019a	Sedge	FI	Drainage	Yes	Long	3	3	1.04697	2.06608	0.0413787	0.31028	10*3 nmol g-1 h-1																										0.311864	0.241356	0.01	0.01	10*3 nmol g-1 h-1
Zhang et al., 2019a	Sedge	FI	Drainage	Yes	Long	3	3	1.07086	1.17436	0.0482723	0.0413787	10*3 nmol g-1 h-1																										0.366102	0.729492	0.634107	1.26352	10*3 nmol g-1 h-1
Zhang et al., 2019a	Sedge	FI	Drainage	Yes	Long	3	3	0.843949	0.89172	0.01	0.01	10*3 nmol g-1 h-1																										0.260339	0.433898	0.45092	0	10*3 nmol g-1 h-1
Zhang et al., 2019a	Sedge	FI	Drainage	Yes	Long	3	3	1.55653	2.01433	0.0413614	0.179267	10*3 nmol g-1 h-1																										0.382373	1.49424	0.01	2.5881	10*3 nmol g-1 h-1
Zhang et al., 2019a	Sedge	FI	Drainage	Yes	Long	3	3	1.37739	1.86306	0.0689443	0.0413787	10*3 nmol g-1 h-1																										0.311864	1.45898	0.01	0.0446263	10*3 nmol g-1 h-1
Zhao et al., 2022	Sedge	FI	Water_table	Yes	Long	4	4	9	129.273	1.6364	23.727	nmol g-1 h-1																										5.86364	48.4091	6.40909	55.5	nmol g-1 h-1
[truncated: 13 more columns]

## Sheet: Oxidase
								Phenol oxidase (POX)					Peroxidase
reference	dominant_species	mode_experiment	type_drought	peat_condition	duration	n_treated	n_control	mean_treated	mean_control	sd_treated	sd_control	unit	mean_treated	mean_control	sd_treated	sd_control	unit
Bonnett et al., 2017	Wood	FI	Drainage	Yes	Long	4	4	8.08314	7.33256	11.4319	8.66048	mg L-1
Dieleman et al., 2016	Moss	IE	Water_table	Yes	Short	7	7	36.5789	11.8421	14.9691	14.273	nmol dicq g-1 min-1
Domínguez et al., 2016	Wood	FI	Others	No	Long	3	3	4.86433	6.33179	2.35064	5.46386	nmol g-1 min-1
Fenner et al., 2005	Moss	FO	Others	Yes	Short	5	5	0.00231339	0.000777778	0.0051729	0.000691196	nmol dicq g-1 min-1
Fenner et al., 2005	Moss	FO	Others	Yes	Short	5	5	0.000688034	0.000309117	0.00153849	0.00051283	nmol dicq g-1 min-1
Fenner et al., 2005	Moss	FO	Others	Yes	Short	5	5	0.00165527	0.00287179	0.0037013	0.000535136	nmol dicq g-1 min-1
Fenner et al., 2005	Moss	FO	Others	Yes	Short	5	5	0.00120655	0.00187464	0.00269793	0.000891878	nmol dicq g-1 min-1
Fenner et al., 2005	Moss	FO	Others	Yes	Short	5	5	0.000468661	0.00123647	0.00104796	0.000468233	nmol dicq g-1 min-1
Fenner et al., 2005	Moss	FO	Others	Yes	Short	5	5	0.0015755	0.00104701	0.00352293	0.000379036	nmol dicq g-1 min-1
Fenner et al., 2005	Moss	FO	Others	Yes	Short	5	5	0.00156553	0.000648148	0.00350063	0.000602018	nmol dicq g-1 min-1
Fenner et al., 2005	Moss	FO	Others	Yes	Short	5	5	0.00214387	0.00019943	0.00479384	0.000445939	nmol dicq g-1 min-1
Fenner et al., 2005	Moss	FO	Others	Yes	Short	5	5	0.00100712	0.00158547	0.00225199	0.000557429	nmol dicq g-1 min-1
Fenner et al., 2005	Moss	FO	Others	Yes	Short	5	5	1.43	0.78	0.782624	0.514296	nmol dicq g-1 min-1
Ge et al., 2020	Sedge	IE	Water_table	Yes	Short	3	3	1.34	1.07	0.08	0.02	umol g-1 min-1
Ge et al., 2020	Sedge	IE	Water_table	Yes	Short	3	3	1.84	1.07	0.09	0.02	umol g-1 min-1
He et al., 2009	Sedge	IE	Water_table	Yes	Short	3	3	862.5	503.125	156.25	25	ug g-1 h-1
He et al., 2009	Sedge	IE	Water_table	Yes	Short	3	3	825	503.125	50	25	ug g-1 h-1
He et al., 2009	Sedge	IE	Water_table	Yes	Short	3	3	528.125	456.25	187.5	59.375	ug g-1 h-1
He et al., 2009	Sedge	IE	Water_table	Yes	Short	3	3	703.125	456.25	43.75	59.375	ug g-1 h-1
He et al., 2009	Sedge	IE	Water_table	Yes	Short	3	3	675	656.25	125	65.625	ug g-1 h-1
He et al., 2009	Sedge	IE	Water_table	Yes	Short	3	3	740.625	656.25	109.375	65.625	ug g-1 h-1
He et al., 2009	Sedge	IE	Water_table	Yes	Short	3	3	676.364	316.364	70.909	54.545	ug g-1 h-1
He et al., 2009	Sedge	IE	Water_table	Yes	Short	3	3	305.455	316.364	32.727	54.545	ug g-1 h-1
He et al., 2009	Sedge	IE	Water_table	Yes	Short	3	3	540	441.818	147.273	169.091	ug g-1 h-1
He et al., 2009	Sedge	IE	Water_table	Yes	Short	3	3	261.818	441.818	21.818	169.091	ug g-1 h-1
He et al., 2009	Sedge	IE	Water_table	Yes	Short	3	3	867.273	1243.64	103.636	649.09	ug g-1 h-1
He et al., 2009	Sedge	IE	Water_table	Yes	Short	3	3	370.909	1243.64	38.182	649.09	ug g-1 h-1
He et al., 2009	Moss	IE	Water_table	Yes	Short	3	3	44.375	35.9375	5.3125	15.625	ug g-1 h-1
He et al., 2009	Moss	IE	Water_table	Yes	Short	3	3	31.5625	35.9375	1.875	15.625	ug g-1 h-1
He et al., 2009	Moss	IE	Water_table	Yes	Short	3	3	34.6875	35.9375	7.8125	4.6875	ug g-1 h-1
He et al., 2009	Moss	IE	Water_table	Yes	Short	3	3	40	35.9375	9.6875	4.6875	ug g-1 h-1
He et al., 2009	Moss	IE	Water_table	Yes	Short	3	3	72.8125	73.4375	43.1255	29.0625	ug g-1 h-1
He et al., 2009	Moss	IE	Water_table	Yes	Short	3	3	57.8125	73.4375	25.9375	29.0625	ug g-1 h-1
He et al., 2009	Moss	IE	Water_table	Yes	Short	3	3	30.1299	47.2727	3.3766	27.7922	ug g-1 h-1
He et al., 2009	Moss	IE	Water_table	Yes	Short	3	3	48.8312	47.2727	18.7013	27.7922	ug g-1 h-1
He et al., 2009	Moss	IE	Water_table	Yes	Short	3	3	32.7273	42.3377	14.0259	11.4285	ug g-1 h-1
He et al., 2009	Moss	IE	Water_table	Yes	Short	3	3	31.6883	42.3377	14.026	11.4285	ug g-1 h-1
He et al., 2009	Moss	IE	Water_table	Yes	Short	3	3	22.5974	24.6753	17.1429	2.8572	ug g-1 h-1
He et al., 2009	Moss	IE	Water_table	Yes	Short	3	3	34.8052	24.6753	11.4286	2.8572	ug g-1 h-1
Kang et al., 2011	Wood	FI	Water_table	No	Long	5	5	0.136364	0.477273	0.068181	0.068182	nmol g-1 min-1
Kwon et al., 2013	Sedge	IE	Drainage	Yes	Short	3	3	1850.22	845.815	52.86	229.075	nmol g-1 min-1
Kwon et al., 2013	Sedge	FI	Drainage	Yes	Long	3	3	1057.27	845.815	334.8	229.075
Li et al., 2020	Moss	IE	Water_table	Yes	Short	3	3	1.54856	1.56168	0.0795531	0.0227245	umol g-1 min-1
Li et al., 2020	Moss	IE	Water_table	Yes	Short	3	3	1.58793	1.56168	0.045449	0.0227245	umol g-1 min-1
Li et al., 2020	Wood	FI	Drainage	Yes	Long	3	3	0.844241	1.77356	0.226708	0.362726	umol g-1 min-1
Li et al., 2020	Wood	FI	Drainage	Yes	Long	3	3	1.09948	1.77356	0.249381	0.362726	umol g-1 min-1
Li et al., 2020	Wood	FI	Drainage	Yes	Long	3	3	1.04058	1.77356	0.306053	0.362726	umol g-1 min-1
Li et al., 2020	Wood	FI	Drainage	Yes	Long	3	3	0.994764	1.77356	0.351392	0.362726	umol g-1 min-1
Li et al., 2020	Wood	FI	Drainage	Yes	Long	3	3	1.15183	1.6034	0.0340175	0.94085	umol g-1 min-1
Li et al., 2020	Wood	FI	Drainage	Yes	Long	3	3	1.03403	1.6034	0.0113449	0.94085	umol g-1 min-1
Li et al., 2020	Wood	FI	Drainage	Yes	Long	3	3	1.07984	1.6034	0.0340175	0.94085	umol g-1 min-1
Li et al., 2020	Wood	FI	Drainage	Yes	Long	3	3	1.27618	1.6034	0.294726	0.94085	umol g-1 min-1
Ling et al., 2009	Sedge	IE	Water_table	Yes	Short	3	3	723.498	1285.34	87.2157	59.6692	nmol g-1 min-1
Ling et al., 2009	Sedge	IE	Water_table	Yes	Short	3	3	357.774	1285.34	82.624	59.6692	nmol g-1 min-1
Ling et al., 2009	Moss	IE	Water_table	Yes	Short	3	3	40.8363	67.7936	3.69827	24.9637	nmol g-1 min-1
Ling et al., 2009	Moss	IE	Water_table	Yes	Short	3	3	28.2918	67.7936	7.85901	24.9637	nmol g-1 min-1
Minick et al., 2022	Wood	FI	Sampling	No	Long	5	5	0.840927	0.920849	0.466209	0.365195	umol g-1 hr-1
Minick et al., 2022	Wood	FI	Sampling	No	Long	5	5	1.91243	1.88792	1.37062	1.42543	umol g-1 hr-1
Minick et al., 2022	Wood	FI	Sampling	No	Long	5	5	34.4227	33.9869	21.4349	23.3837	umol g-1 hr-1
Peacock et al., 2015	Wood	FI	Drainage	Yes	Long	8	8	16.7665	5.86327	11.5734	6.98638	nmol g-1 min-1
Sun et al., 2010	Moss	IE	Water_table	Yes	Short	3	3	31.2151	33.5196	5.8659	4.3994	nmol g-1 min-1
Sun et al., 2010	Moss	IE	Water_table	Yes	Short	3	3	43.7849	33.5196	8.5894	4.3994	nmol g-1 min-1
Sun et al., 2010	Sedge	IE	Water_table	Yes	Short	3	3	1051.57	393.603	123.36	58.747	nmol g-1 min-1
Sun et al., 2010	Sedge	IE	Water_table	Yes	Short	3	3	585.509	393.603	170.366	58.747	nmol g-1 min-1
Szajdak et al., 2021	Wood	FI	Drainage	Yes	Long	60	60	23.7413	37.459	12.8176	21.1066	umol g-1 hr-1	4.67641	7.13017	3.91649	1.36363	umol g-1 h-1
Toberman et al., 2008	Moss	IE	Drainage	Yes	Short	6	6	113.59	98.3773	47.2017	22.3585	nmol dicq g dry weight-1 minute-1
Toberman et al., 2008	Moss	IE	Drainage	Yes	Short	6	6	126.775	124.746	14.9051	54.653	nmol dicq g dry weight-1 minute-1
Toberman et al., 2008	Moss	IE	Drainage	Yes	Short	6	6	299.189	115.619	144.086	14.9076	nmol dicq g dry weight-1 minute-1
Toberman et al., 2008	Moss	IE	Drainage	Yes	Short	6	6	175.385	184.615	90.4425	52.7596	nmol dicq g dry weight-1 minute-1
Toberman et al., 2008	Moss	IE	Drainage	Yes	Short	6	6	347.692	209.231	60.2942	52.7571	nmol dicq g dry weight-1 minute-1
Toberman et al., 2008	Moss	IE	Drainage	Yes	Short	6	6	513.846	221.538	180.885	52.7596	nmol dicq g dry weight-1 minute-1
Toberman et al., 2008	Moss	IE	Drainage	Yes	Short	6	6	541.538	203.077	248.719	52.7571	nmol dicq g dry weight-1 minute-1
Toberman et al., 2008	Moss	IE	Drainage	Yes	Short	6	6	495.385	209.231	165.811	52.7596	nmol dicq g dry weight-1 minute-1
Toberman et al., 2008	Moss	IE	Drainage	Yes	Short	6	6	966.154	203.077	406.997	82.9054	nmol dicq g dry weight-1 minute-1
Toberman et al., 2010	Sedge	FI	Drainage	Yes	Long	9	9	41.8974	145.671	23.9466	29.799	nmol dicq g dry weight-1 minute-1
Toberman et al., 2010	Sedge	FI	Drainage	Yes	Long	9	9	36.2951	115.324	11.9733	49.356	nmol dicq g dry weight-1 minute-1
Toberman et al., 2010	Sedge	FI	Drainage	Yes	Long	9	9	57.0341	94.1559	35.9202	13.1709	nmol dicq g dry weight-1 minute-1
Wan et al., 2008	Sedge	FO	Water_table	Yes	Short	3	3						1.36552	1.49885	0.0875898	0.0557374	ml g-1 20min-1
Wang et al., 2015	Wood	IE	Drainage	Yes	Short	3	3	1.31633	2.90816	0.291608	0.848358	umol diqc g-1 min-1
Wang et al., 2015	Wood	IE	Drainage	Yes	Short	3	3	1.30102	1.56122	0.185572	0.530233	umol diqc g-1 min-1
Wang et al., 2015	Wood	IE	Drainage	Yes	Short	3	3	1.05612	1.46939	0.0530181	0.397662	umol diqc g-1 min-1
Wang et al., 2017	Sedge	FO	Water_table	Yes	Medium	4	4	3.99709	15.6977	0.72676	1.4534	umol g-1 h-1
Wang et al., 2021a	Sedge	FI	Sampling	Yes	Long	9	9						10.2132	14.5298	0.977223	0.781848	nmol g-1 h-1
Wang et al., 2021a	Sedge	FI	Sampling	Yes	Long	9	9						2.48276	12.3009	0.733004	1.17294	nmol g-1 h-1
Wang et al., 2021a	Sedge	FI	Sampling	Yes	Long	9	9						6.71473	10.4953	0.635264	0.733004	nmol g-1 h-1
Wang et al., 2021b	Sedge	FI	Drainage	Yes	Long	3	3	1.55	2.36	1.55885	2.73664	nmol g-1 h-1	10.42	14.94	8.46973	8.29652	nmol g-1 h-1
Wang et al., 2022	Sedge	FI	Drainage	Yes	Long	3	3	2.01705	1.52273	0.03409	0.05682	nmol g-1 h-1	6.42857	6.66667	0.07143	0.11904	nmol g-1 h-1
Wen et al., 2019	Moss	IE	Drainage	Yes	Short	4	4	621.687	609.639	207.23	183.134	nmol g-1 min-1
Wen et al., 2019	Moss	IE	Drainage	Yes	Short	4	4	643.373	571.084	91.566	96.384	nmol g-1 min-1
Wen et al., 2019	Moss	IE	Drainage	Yes	Short	4	4	746.988	725.301	48.192	57.83	nmol g-1 min-1
Wen et al., 2019	Moss	IE	Drainage	Yes	Short	4	4	691.566	383.133	144.578	178.314	nmol g-1 min-1
Wen et al., 2019	Moss	IE	Drainage	Yes	Short	4	4	640.964	363.855	62.65	53.012	nmol g-1 min-1
Wen et al., 2019	Moss	IE	Drainage	Yes	Short	4	4	602.41	542.169	38.554	57.83	nmol g-1 min-1
Wen et al., 2019	Moss	IE	Drainage	Yes	Short	4	4	530.12	602.41	43.372	62.65	nmol g-1 min-1
Wen et al., 2019	Moss	IE	Drainage	Yes	Short	4	4	474.699	742.169	38.554	43.372	nmol g-1 min-1
Xiang et al., 2013	Moss	IE	Water_table	Yes	Short	3	3	0.108586	0.272222	0.0306175	0.0419901	umol g-1 min-1
Xu et al., 2021	Moss	FI	Drainage	Yes	Long	3	3	3.622	0.948167	0.109483	0.251811	nmol g-1 h-1	6.14486	2.52336	0.508097	0.283294	nmol g-1 h-1
Yan et al., 2020	Sedge	FI	Others	Yes	Short	3	3	455.801	1229.28	287.08	131.584	nmol g-1 h-1	36490.3	41782.7	5789.55	11096.7	nmol g-1 h-1
Yan et al., 2020	Sedge	FI	Others	Yes	Short	3	3	1595.3	1650.55	562.206	251.199	nmol g-1 h-1	23676.9	23676.9	7719.4	6754.48	nmol g-1 h-1
Yan et al., 2020	Sedge	FI	Others	Yes	Short	3	3	1443.37	1712.71	633.965	933.004	nmol g-1 h-1	56267.4	71866.3	17368.8	34737.5	nmol g-1 h-1
Yan et al., 2021	Sedge	FI	Others	Yes	Medium	3	3	76241	65108.4	18697.7	12854.8	nmol g-1 h-1	106408	116505	30941.4	27578.2	nmol g-1 h-1
Yan et al., 2021	Sedge	FI	Others	Yes	Medium	3	3	57349.4	46216.9	9933.14	3505.84	nmol g-1 h-1	66019.4	48543.7	13452.8	10762.3	nmol g-1 h-1
Yan et al., 2021	Sedge	FI	Others	Yes	Medium	3	3	115711	65108.4	24540.9	23956.7	nmol g-1 h-1	138641	66019.4	18834	22197.3	nmol g-1 h-1
Zhang et al., 2018	Sedge	FI	Sampling	No	Short	3	3						0.11	0.11	0.02	0.01	mg 2h-1 g-1
Zhang et al., 2018	Sedge	FI	Sampling	No	Short	3	3						0.1	0.11	0.01	0.01	mg 2h-1 g-1
Zhang et al., 2018	Sedge	FI	Sampling	No	Short	3	3						0.09	0.11	0	0.01	mg 2h-1 g-1
Zhang et al., 2019a	Sedge	FI	Drainage	Yes	Long	3	3	3.59615	0.807692	0	0.233162	nmol g-1 h-1	6.09404	2.45768	0.456084	0.304062	nmol g-1 h-1
Zhang et al., 2019a	Sedge	FI	Drainage	Yes	Long	3	3	4.94231	0.269231	0.233151	0.23316	nmol g-1 h-1	9.22884	4.89028	0.608123	0.304062	nmol g-1 h-1
Zhang et al., 2019a	Sedge	FI	Drainage	Yes	Long	3	3	1.07692	2.40385	0	0.233151	nmol g-1 h-1	3.48589	6.44514	0.304062	0.304062	nmol g-1 h-1
Zhang et al., 2019a	Sedge	FI	Drainage	Yes	Long	3	3	6.01923	1.48077	0.199861	0.366398	nmol g-1 h-1	12.0125	6.44514	0.608123	0.608123	nmol g-1 h-1
Zhang et al., 2019a	Sedge	FI	Drainage	Yes	Long	3	3	2.67308	10.5385	0.233151	1.83199	nmol g-1 h-1	5.9185	14.9467	0.304044	1.52039	nmol g-1 h-1
Zhao et al., 2022	Sedge	FI	Water_table	Yes	Long	4	4	0.675	0.298636	0.793636	0.368182	nmol g-1 h-1

## Sheet: Phenolic_compound
						phenolic compound concentration
reference	dominant_species	mode_experiment	type_drought	peat_condition	duration	n_treated	n_control	mean_treated	mean_control	sd_treated	sd_control	unit
Bonnett et al., 2017	Wood	FI	Drainage	Yes	Long	4	4	0.171141	1.10738	0.191276	0.35236	mg L-1
Dieleman et al., 2016	Moss	IE	Water_table	Yes	Short	7	7	11.9632	13.1858	1.15143	3.2257	mg L-1
Dieleman et al., 2016	Moss	IE	Water_table	Yes	Short	7	7	12.8917	12.7504	0.989511	1.61285	mg L-1
Dieleman et al., 2016	Moss	IE	Water_table	Yes	Short	7	7	14.0522	13.447	1.15143	0.92178	mg L-1
Dieleman et al., 2016	Moss	IE	Water_table	Yes	Short	7	7	16.5764	16.3788	2.76349	1.38241	mg L-1
Dieleman et al., 2016	Moss	IE	Water_table	Yes	Short	7	7	14.3424	15.1887	1.76551	1.38241	mg L-1
Dieleman et al., 2016	Moss	IE	Water_table	Yes	Short	7	7	14.6035	15.1887	4.75918	1.38241	mg L-1
Dieleman et al., 2016	Moss	IE	Water_table	Yes	Short	7	7	12.5725	12.7213	3.53128	1.30568	mg L-1
Dieleman et al., 2016	Moss	IE	Water_table	Yes	Short	7	7	12.2824	11.9086	2.84021	1.22869	mg L-1
Dieleman et al., 2016	Moss	IE	Water_table	Yes	Short	7	7	11.5023	11.9086	2.38832	1.7663	mg L-1
Dieleman et al., 2016	Moss	IE	Water_table	Yes	Short	7	7	11.7892	11.3861	1.38188	1.99675	mg L-1
Dieleman et al., 2016	Moss	IE	Water_table	Yes	Short	7	7	12.3404	11.2409	1.30488	1.84329	mg L-1
Dieleman et al., 2016	Moss	IE	Water_table	Yes	Short	7	7	11.7859	10.8345	1.83377	1.84329	mg L-1
Dieleman et al., 2016	Moss	IE	Water_table	Yes	Short	7	7	12.0761	10.8345	1.83377	1.61285	mg L-1
Dieleman et al., 2016	Moss	IE	Water_table	Yes	Short	7	7	15.0387	15.0145	1.76551	2.07374	mg L-1
Dieleman et al., 2016	Moss	IE	Water_table	Yes	Short	20	20	177.85	319.218	31.922	31.922	ug 100g
Dieleman et al., 2016	Moss	IE	Water_table	Yes	Short	20	20	182.41	342.02	18.241	27.361	ug 100g
Dieleman et al., 2016	Moss	IE	Water_table	Yes	Short	20	20	474.267	752.443	45.603	36.482	ug 100g
Dieleman et al., 2016	Moss	IE	Water_table	Yes	Short	20	20	2423.19	3489.86	2423.19	92.75	ug 100g
Dieleman et al., 2016	Moss	IE	Water_table	Yes	Short	20	20	2423.19	3686.96	2423.19	69.56	ug 100g
Dieleman et al., 2016	Moss	IE	Water_table	Yes	Short	20	20	1982.61	2852.17	1982.61	69.57	ug 100g
Dieleman et al., 2016	Moss	IE	Water_table	Yes	Short	20	20	583.713	1235.83	41.043	59.28	ug 100g
Domínguez et al., 2016	Wood	FI	Others	No	Long	3	3	8.27	7.41	3.72391	1.48956	mg kg-1
Fenner et al., 2005	Moss	FO	Others	Yes	Short	5	5	7.22	12.16	0.804984	5.8585	mg L-1
Ge et al., 2020	Sedge	IE	Water_table	Yes	Short	3	3	2.55	3.15	0.3	0.25	mg L-1
Ge et al., 2020	Sedge	IE	Water_table	Yes	Short	3	3	2.61	3.15	0.27	0.25	mg L-1
Hribljan et al., 2014	Moss	FI	Water_table	Yes	Long	3	3	12.57	9.23	1.29904	0.467654	mg L-1
Kwon et al., 2013	Sedge	IE	Drainage	Yes	Short	3	3	0.119322	0.0325424	0.033898	0.0084745	mg g-1
Kwon et al., 2013	Sedge	FI	Drainage	Yes	Long	3	3	0.0667797	0.0325424	0.0288135	0.0084745	mg g-1
Li et al., 2020	Moss	IE	Water_table	Yes	Short	3	3	1.91076	2.37008	0.668277	0.127288	umol g-1 min-1
Li et al., 2020	Moss	IE	Water_table	Yes	Short	3	3	0.992126	2.37008	0.286402	0.127288	umol g-1 min-1
Li et al., 2020	Wood	FI	Drainage	Yes	Long	3	3	7.98953	2.56545	1.90436	0.698259	umol g-1 min-1
Li et al., 2020	Wood	FI	Drainage	Yes	Long	3	3	8.72251	2.56545	2.41221	0.698259	umol g-1 min-1
Li et al., 2020	Wood	FI	Drainage	Yes	Long	3	3	10.4817	2.56545	2.53901	0.698259	umol g-1 min-1
Li et al., 2020	Wood	FI	Drainage	Yes	Long	3	3	6.34031	2.56545	2.28523	0.698259	umol g-1 min-1
Li et al., 2020	Wood	FI	Drainage	Yes	Long	3	3	2.78534	4.6911	0.317398	2.79304	umol g-1 min-1
Li et al., 2020	Wood	FI	Drainage	Yes	Long	3	3	5.75393	4.6911	3.23739	2.79304	umol g-1 min-1
Li et al., 2020	Wood	FI	Drainage	Yes	Long	3	3	5.20419	4.6911	2.79304	2.79304	umol g-1 min-1
Li et al., 2020	Wood	FI	Drainage	Yes	Long	3	3	4.8377	4.6911	3.17391	2.79304	umol g-1 min-1
Ling et al., 2009	Sedge	IE	Water_table	Yes	Short	3	3	26.8603	171.688	25.7764	26.4051	ug g-1
Ling et al., 2009	Sedge	IE	Water_table	Yes	Short	3	3	12.7042	171.688	23.8903	26.4051	ug g-1
Ling et al., 2009	Moss	IE	Water_table	Yes	Short	3	3	266.197	247.183	34.1526	6.09855	ug g-1
Ling et al., 2009	Moss	IE	Water_table	Yes	Short	3	3	151.408	247.183	36.593	6.09855	ug g-1
Minick et al., 2022	Wood	FI	Sampling	No	Long	5	5	0.866953	0.699571	0.105565	0.163146	umol g-1 hr-1
Minick et al., 2022	Wood	FI	Sampling	No	Long	5	5	3.75204	14.3556	4.01251	15.3206	umol g-1 hr-1
Minick et al., 2022	Wood	FI	Sampling	No	Long	5	5	58.2121	282.744	167.356	204.547	umol g-1 hr-1
Sun et al., 2010	Moss	IE	Water_table	Yes	Short	3	3	251.476	214.64	21.251	18.064	ug g-1
Sun et al., 2010	Moss	IE	Water_table	Yes	Short	3	3	138.843	214.64	29.752	18.064	ug g-1
Sun et al., 2010	Sedge	IE	Water_table	Yes	Short	3	3	0	49.8821	6.36792	19.1037	ug g-1
Sun et al., 2010	Sedge	IE	Water_table	Yes	Short	3	3	3.89151	49.8821	7.42929	19.1037	ug g-1
Toberman et al., 2008	Moss	IE	Drainage	Yes	Short	6	6	87.2423	87.2423	24.5632	18.4224	ug cm-3 treatment wet peat
Toberman et al., 2008	Moss	IE	Drainage	Yes	Short	6	6	109.805	102.786	31.9315	24.5642	ug cm-3 treatment wet peat
Toberman et al., 2008	Moss	IE	Drainage	Yes	Short	6	6	139.387	107.799	28.2475	20.8795	ug cm-3 treatment wet peat
Toberman et al., 2008	Moss	IE	Drainage	Yes	Short	6	6	132.368	82.2284	55.2654	11.0533	ug cm-3 treatment wet peat
Toberman et al., 2008	Moss	IE	Drainage	Yes	Short	6	6	166.964	101.783	51.5814	15.9658	ug cm-3 treatment wet peat
Toberman et al., 2008	Moss	IE	Drainage	Yes	Short	6	6	159.944	90.7521	39.3021	13.5097	ug cm-3 treatment wet peat
Toberman et al., 2010	Sedge	FI	Drainage	Yes	Long	9	9	94.5029	66.1988	27.3693	19.6491	μg cm-3 field wet peat
Toberman et al., 2010	Sedge	FI	Drainage	Yes	Long	9	9	84.4444	61.9883	17.544	16.1403	μg cm-3 field wet peat
Toberman et al., 2010	Sedge	FI	Drainage	Yes	Long	9	9	82.5731	44.6784	32.2806	6.3156	μg cm-3 field wet peat
Wang et al., 2015	Wood	IE	Drainage	Yes	Short	3	3	327.945	290.959	115.313	85.4161	ug g-1
Wang et al., 2015	Wood	IE	Drainage	Yes	Short	3	3	337.808	382.192	102.499	132.394	ug g-1
Wang et al., 2015	Wood	IE	Drainage	Yes	Short	3	3	463.562	394.521	153.749	115.311	ug g-1
Wang et al., 2015	Wood	IE	Drainage	Yes	Short	3	3	599.178	683.014	175.103	367.288	ug g-1
Wang et al., 2017	Sedge	FO	Water_table	Yes	Medium	4	4	29.2035	33.9233	3.8348	5.3098	mg g-1
Xiang et al., 2013	Moss	IE	Water_table	Yes	Short	3	3	0.099359	0.082265	0.0185052	0.0215888	mg g-1
Xiang et al., 2013	Moss	IE	Water_table	Yes	Short	3	3	0.00361032	0.0161605	0.00416882	0.0041687	mg g-1
Zeng et al., 2022	Sedge	FI	Sampling	Yes	Long	6	6	713.793	548.82	26.134	9.801	mg kg-1
Zeng et al., 2022	Sedge	FI	Sampling	Yes	Long	6	6	707.26	548.82	45.735	9.801	mg kg-1
Zeng et al., 2022	Sedge	FI	Sampling	Yes	Long	6	6	21.9147	18.4211	2.2232	1.2704	mg kg-1
Zeng et al., 2022	Sedge	FI	Sampling	Yes	Long	6	6	118.466	18.4211	22.868	1.2704	mg kg-1
Zhang et al., 2018	Sedge	FI	Sampling	No	Short	3	3	91.28	94.18	3.02	8.11	%
Zhang et al., 2018	Sedge	FI	Sampling	No	Short	3	3	85.48	94.18	0.96	8.11	%
Zhang et al., 2018	Sedge	FI	Sampling	No	Short	3	3	82.67	94.18	8.05	8.11	%
Zhang et al., 2018	Sedge	FI	Sampling	No	Short	3	3	64.34	58.51	11.09	7	%
Zhang et al., 2018	Sedge	FI	Sampling	No	Short	3	3	79	58.51	16.33	7	%
Zhang et al., 2018	Sedge	FI	Sampling	No	Short	3	3	80.38	58.51	12.89	7	%
Zhang et al., 2018	Sedge	FI	Sampling	No	Short	3	3	62.46	43.35	17.38	2.97	%
Zhang et al., 2018	Sedge	FI	Sampling	No	Short	3	3	69.31	43.35	7.49	2.97	%
Zhang et al., 2018	Sedge	FI	Sampling	No	Short	3	3	65.04	43.35	10.65	2.97	%
Zhang et al., 2018	Sedge	FI	Sampling	No	Short	3	3	62.37	43.62	11.86	3.51	%
Zhang et al., 2018	Sedge	FI	Sampling	No	Short	3	3	71.51	43.62	2.22	3.51	%
Zhang et al., 2018	Sedge	FI	Sampling	No	Short	3	3	66.99	43.62	3.76	3.51	%
Zhang et al., 2018	Sedge	FI	Sampling	No	Short	3	3	62.98	43.73	5.92	2.35	%
Zhang et al., 2018	Sedge	FI	Sampling	No	Short	3	3	63.44	43.73	6.93	2.35	%
Zhang et al., 2018	Sedge	FI	Sampling	No	Short	3	3	66.23	43.73	6.17	2.35	%
Zhang et al., 2018	Sedge	FI	Sampling	No	Short	3	3	62.46	42.86	6.01	2.35	%
Zhang et al., 2018	Sedge	FI	Sampling	No	Short	3	3	66.67	42.86	5.14	2.35	%
Zhang et al., 2018	Sedge	FI	Sampling	No	Short	3	3	66.45	42.86	2.97	2.35	%

## Sheet: Soil_properties
								PH				TOC					TC					TN					TP					Dissolved organic carbon (DOC)					MBC					MBN
reference	dominant_species	mode_experiment	type_drought	peat_condition	duration	n_treated	n_control	mean_treated	mean_control	sd_treated	sd_control	mean_treated	mean_control	sd_treated	sd_control	unit	mean_treated	mean_control	sd_treated	sd_control	unit	mean_treated	mean_control	sd_treated	sd_control	unit	mean_treated	mean_control	sd_treated	sd_control	unit	mean_treated	mean_control	sd_treated	sd_control	unit	mean_treated	mean_control	sd_treated	sd_control	unit	mean_treated	mean_control	sd_treated	sd_control	unit
Bonnett et al., 2017	Wood	FI	Drainage	Yes	Long	4	4	3.8	3.7	0.04	0.16																					8.77311	11.2269	0.47058	1.6134	mg L-1
Burke et al., 1999	Wood	FI	Drainage	Yes	Long	3	3	4.1	4.8	0.173205	0.173205
Domínguez et al., 2016	Wood	FI	Others	No	Long	3	3	4.02	4.14	0.103923	0.034641																44.8	33.7	18.3597	30.1377	mg kg-1	65.1	59.1	58.0237	6.06218	mg kg-1
Ellis et al., 2009	Moss	FI	Water_table	Yes	Short	8	8																									255.55	268.25	20.294	27.2236	mg L-1
Ellis et al., 2009	Moss	FI	Water_table	Yes	Short	8	8																									254.15	268.25	20.7889	27.2236	mg L-1
Ellis et al., 2009	Moss	FI	Water_table	Yes	Short	8	8																									246.45	268.25	18.3141	27.2236	mg L-1
Ellis et al., 2009	Moss	FI	Water_table	Yes	Short	8	8																									253.8	268.25	29.6985	27.2236	mg L-1
Fenner and Freeman, 2020	Moss	FI	Water_table	Yes	Long	3	3
Fenner and Freeman, 2020	Moss	FI	Water_table	Yes	Long	3	3
Fenner et al., 2005	Moss	FO	Others	Yes	Short	5	5
Ge et al., 2020	Sedge	IE	Water_table	Yes	Short	3	3																									1107.69	1583.28	111.37	123.41	umol L-1
Ge et al., 2020	Sedge	IE	Water_table	Yes	Short	3	3																									1179.93	1426.76	27.09	204.68	umol L-1
Ge et al., 2020	Sedge	IE	Water_table	Yes	Short	3	3																									1020.4	1255.18	24.08	12.04	umol L-1
Ge et al., 2020	Sedge	IE	Water_table	Yes	Short	3	3																									1176.92	1261.2	24.08	96.33	umol L-1
Ge et al., 2020	Sedge	IE	Water_table	Yes	Short	3	3																									1134.78	1390.64	69.23	78.26	umol L-1
Ge et al., 2020	Sedge	IE	Water_table	Yes	Short	3	3																									1246.15	1375.59	69.23	63.21	umol L-1
Ge et al., 2020	Sedge	IE	Water_table	Yes	Short	3	3																									1074.58	1402.68	111.369	63.21	umol L-1
Ge et al., 2020	Sedge	IE	Water_table	Yes	Short	3	3																									1134.78	1390.64	75.25	78.26	umol L-1
Ge et al., 2020	Sedge	IE	Water_table	Yes	Short	3	3																									1270.23	1089.63	66.22	33.11	umol L-1
Ge et al., 2020	Sedge	IE	Water_table	Yes	Short	3	3																									1318.39	912.04	15.05	102.34	umol L-1
Ge et al., 2020	Sedge	IE	Water_table	Yes	Short	3	3																									1167.89	978.261	66.22	45.149	umol L-1
Hribljan et al., 2014	Moss	FI	Water_table	Yes	Long	3	3																									63.013	44.3485	4.82376	3.63904	mg L-1
Hribljan et al., 2014	Moss	FI	Water_table	Yes	Long	3	3																									61.9381	43.9577	4.56984	3.46964	mg L-1
Hribljan et al., 2014	Moss	FI	Water_table	Yes	Long	3	3																									47.9642	42.4919	2.87728	2.70806	mg L-1
Hribljan et al., 2017	Moss	FI	Sampling	Yes	Long	6	6										48.2	47.6	0.979796	0.979796	%	0.86	0.82	0.122474	0.146969	%
Hribljan et al., 2017	Moss	FI	Sampling	Yes	Long	6	6										48.2	47.1	0.734847	0.734847	%	1.2	1.13	0.244949	0.220454	%
Hribljan et al., 2017	Moss	FI	Sampling	Yes	Long	12	12
Hribljan et al., 2017	Moss	FI	Sampling	Yes	Long	12	12
Huang and Morris, 2003	Sedge	FI	Sampling	No	Long	3	3																				9.5	7.9	0.7	0.4	umol g-1
Huang and Morris, 2003	Sedge	FI	Sampling	No	Long	3	3																				11.1	7.9	1.2	0.4	umol g-1
Huang and Morris, 2003	Sedge	FI	Sampling	No	Long	3	3																				2.1	7.9	0.2	0.4	umol g-1
Huang and Morris, 2003	Sedge	FI	Sampling	No	Long	3	3																				26.7562	14.4628	3.905	2.1694	umol L-1
Huang and Morris, 2003	Sedge	FI	Sampling	No	Long	3	3																				18.0785	14.4628	3.4711	2.1694	umol L-1
Huang and Morris, 2003	Sedge	FI	Sampling	No	Long	3	3																				1.44628	14.4628	0.28926	2.1694	umol L-1
Kane et al., 2013	Moss	FI	Water_table	Yes	Medium	3	3										41.76	40.35	0.762102	0.710141	%	2.41	2.49	0.277128	0.121244	%						0.901923	0.861538	0.0599549	0.119912	mg g-1
Kane et al., 2013	Moss	FI	Water_table	Yes	Medium	3	3																									0.382692	0.394231	0.0599567	0.0799411	mg g-1
Kane et al., 2013	Moss	FI	Water_table	Yes	Medium	3	3																									0.544231	0.601923	0.0999255	0.0599549	mg g-1
Kwon et al., 2013	Sedge	IE	Drainage	Yes	Short	3	3																									1.17137	0.610169	0.0565	0.041432	mg g-1
Kwon et al., 2013	Sedge	FI	Drainage	Yes	Long	3	3																									0.429379	0.610169	0.041431	0.041432	mg g-1
Li et al., 2020	Moss	IE	Water_table	Yes	Short	3	3					340.8	305.8	73.9586	13.3368	mg g-1	367	352.2	21.131	59.2361	mg g-1	12.2	14.5	0.34641	3.81051	mg g-1	0.67	0.68	0.0173205	0.069282	mg g-1
Li et al., 2020	Moss	IE	Water_table	Yes	Short	3	3					285.1	305.8	29.2717	13.3368	mg g-1	362	352.2	5.02295	59.2361	mg g-1	13.8	14.5	1.90526	3.81051	mg g-1	0.53	0.68	0.155885	0.069282	mg g-1
Li et al., 2020	Wood	FI	Drainage	Yes	Long	3	3					355.9	293	25.6344	36.0267	mg g-1	367.4	343.6	31.1769	8.83346	mg g-1	10.9	12.7	1.55885	0.519615	mg g-1	0.56	0.58	0.069282	0.0173205	mg g-1
Li et al., 2020	Wood	FI	Drainage	Yes	Long	3	3					389.5	293	14.8956	36.0267	mg g-1	412.4	343.6	14.8956	8.83346	mg g-1	12.2	12.7	1.21244	0.519615	mg g-1	0.61	0.58	0.0866025	0.0173205	mg g-1
Li et al., 2020	Wood	FI	Drainage	Yes	Long	3	3					343.6	293	23.2095	36.0267	mg g-1	401.4	343.6	16.2813	8.83346	mg g-1	10.7	12.7	1.03923	0.519615	mg g-1	0.69	0.58	0.0866025	0.0173205	mg g-1
Li et al., 2020	Wood	FI	Drainage	Yes	Long	3	3					375.9	293	18.5329	36.0267	mg g-1	367.5	343.6	24.0755	8.83346	mg g-1	13.7	12.7	1.55885	0.519615	mg g-1	0.51	0.58	0.0519615	0.0173205	mg g-1
Li et al., 2020	Wood	FI	Drainage	Yes	Long	3	3					304.3	301.7	23.9023	122.283	mg g-1	327.4	353.5	25.1147	100.113	mg g-1	15.3	14.2	1.55885	8.31384	mg g-1	0.87	0.6	0.138564	0.34641	mg g-1
Li et al., 2020	Wood	FI	Drainage	Yes	Long	3	3					336.2	301.7	5.02295	122.283	mg g-1	358.8	353.5	5.19615	100.113	mg g-1	15.6	14.2	2.25167	8.31384	mg g-1	0.72	0.6	0.138564	0.34641	mg g-1
Li et al., 2020	Wood	FI	Drainage	Yes	Long	3	3					302.3	301.7	21.997	122.283	mg g-1	337.2	353.5	15.0688	100.113	mg g-1	15.7	14.2	2.25167	8.31384	mg g-1	1.06	0.6	0.121244	0.34641	mg g-1
Li et al., 2020	Wood	FI	Drainage	Yes	Long	3	3					309.7	301.7	10.9119	122.283	mg g-1	323.4	353.5	23.2095	100.113	mg g-1	17.6	14.2	1.21244	8.31384	mg g-1	0.87	0.6	0.190526	0.34641	mg g-1
Liu et al., 2019	Sedge	FI	Sampling	Yes	Long	3	3	5.43	5.41	0.07	0.15	167.26	155.62	8.43	18.8	g kg-1						14.42	14.46	0.7	1.66	g kg-1	9.73	9.53	0.65	0.64	g kg-1	0.66	0.73	0.03	0.04	g kg-1
Liu et al., 2019	Sedge	FI	Sampling	Yes	Long	3	3	5.8	5.41	0.08	0.15	119.5	155.62	25.77	18.8	g kg-1						10.43	14.46	2.58	1.66	g kg-1	8.47	9.53	0.78	0.64	g kg-1	0.73	0.73	0.12	0.04	g kg-1
Liu et al., 2019	Sedge	FI	Sampling	Yes	Long	3	3															0.24	0.66	0.02	0.08	g kg-1
Liu et al., 2019	Sedge	FI	Sampling	Yes	Long	3	3															0.27	0.66	0.14	0.08	g kg-1
Liu et al., 2021	Sedge	FI	Drainage	Yes	Medium	4	4	5.31	5.59	0.1	0.18	258.574	96.5099	21.852	10.9262	mg g-1
Liu et al., 2021	Sedge	FI	Drainage	Yes	Medium	4	4	5.2	4.58	0.04	0.08	258.574	96.5099	21.852	10.9262	mg g-1
Mastný et al., 2016	Wood	FI	Drainage	Yes	Long	24	24	3.66	4.12	0.33	0.16						45.6	46.4	2.6	3.7	%	1.72	1.64	0.28	0.15	%	0.08	0.059	0.012	0.014	%
Mastný et al., 2016	Wood	FI	Drainage	Yes	Long	24	24	3.75	4.25	0.15	0.06						42.1	45.7	8.6	8.7	%	1.11	1.25	0.29	0.3	%	0.084	0.08	0.008	0.012	%
Mastný et al., 2016	Wood	FI	Drainage	Yes	Long	12	12																														1456	2806	351	1177	ug g-1	274	522	72	223	ug g-1
Minick et al., 2022	Wood	FI	Sampling	No	Long	5	5	4.2	4.2	0.447214	0.223607
Minick et al., 2022	Wood	FI	Sampling	No	Long	60	60					359.149	448.166	110.425	58.067	g kg-1
Negassa et al., 2022	Sedge	FI	Drainage	Yes	Long	3	3	5.41	7	0.12	0.1
Negassa et al., 2022	Sedge	FI	Drainage	Yes	Long	3	3	5.5	6.9	0.12	0.05
Shahariar et al., 2021	Wood	IE	Water_table	No	Short	3	3
Shahariar et al., 2021	Wood	IE	Water_table	No	Short	3	3
Shao et al., 2016	Wood	FI	Drainage	Yes	Long	2	2																																			3.49593	13.9837	0.16261	0.6504	mg kg-1
Shao et al., 2016	Wood	FI	Drainage	Yes	Long	2	2																																			3.82114	13.9837	0.1626	0.6504	mg kg-1
Shao et al., 2016	Wood	FI	Drainage	Yes	Long	2	2																																			4.55285	13.9837	0.2439	0.6504	mg kg-1
Shao et al., 2016	Wood	FI	Drainage	Yes	Long	2	2																																			7.23577	13.9837	0.32521	0.6504	mg kg-1
Toberman et al., 2008	Moss	IE	Drainage	Yes	Short	6	6	3.91935	3.8129	0.13433	0.0711087
Toberman et al., 2008	Moss	IE	Drainage	Yes	Short	6	6	3.90645	3.90323	0.181752	0.13433
Toberman et al., 2008	Moss	IE	Drainage	Yes	Short	6	6	3.94839	3.91935	0.158017	0.0947953
Toberman et al., 2008	Moss	IE	Drainage	Yes	Short	6	6	4.22903	3.91935	0.205439	0.126418
Toberman et al., 2008	Moss	IE	Drainage	Yes	Short	6	6	4.36452	4.04194	0.260748	0.0553095
Toberman et al., 2008	Moss	IE	Drainage	Yes	Short	6	6	4.67097	4.02258	0.260748	0.0711087
Toberman et al., 2010	Sedge	FI	Drainage	Yes	Long	9	9	4.19882	5.50394	0.05316	0.42519
Toberman et al., 2010	Sedge	FI	Drainage	Yes	Long	9	9	4.29921	4.49409	0.07086	0.23034
Toberman et al., 2010	Sedge	FI	Drainage	Yes	Long	9	9	4.00984	4.00984	0.03543	0.05118
Urbanová et al., 2018	Wood	FI	Others	Yes	Long	12	12	3.96	3.95	0.12	0.05						48.6	48.2	1.3	0.9	%	1.65	1.88	0.2	0.2	%	0.07	0.07	0.01	0.01	%						3978	6610	1892	1199	μg g-1	225	343	92	89	μg g-1
Urbanová et al., 2018	Wood	FI	Others	Yes	Long	12	12	3.78	4.01	0.13	0.29						43.9	44.5	5.1	2	%	1.76	1.27	0.3	0.3	%	0.1	0.08	0.03	0.02	%						4386	7108	2804	2602	μg g-1	342	454	158	157	μg g-1
Vo and Kang, 2013	Sedge	FO	Drainage	No	Short	4	4
Vo and Kang, 2013	Sedge	FO	Drainage	No	Short	4	4
Wan et al., 2008	Sedge	FO	Water_table	Yes	Short	3	3																									48.1054	63.5938	2.08366	6.45934	mg kg-1	549.02	594.771	129.053	52.0758	mg kg-1
Wan, 2013	Sedge	FO	Water_table	Yes	Short	3	3																														617.284	786.008	98.765	78.19	mg kg-1	66.449	56.6531	6.3673	5.0612	mg kg-1
Wang et al., 2015	Wood	IE	Drainage	Yes	Short	3	3															55.1515	55.5051	21.4321	26.9429	mg kg-1						3.01511	2.1864	1.31322	1.12997	ug g-1
Wang et al., 2015	Wood	IE	Drainage	Yes	Short	3	3															45.6061	32.5253	22.6566	3.67403	mg kg-1						4.33753	3.84383	1.58808	1.58808	ug g-1
Wang et al., 2015	Wood	IE	Drainage	Yes	Short	3	3															84.8485	92.9798	37.3525	26.331	mg kg-1						4.54912	3.87909	1.52699	1.46592	ug g-1
Wang et al., 2015	Wood	IE	Drainage	Yes	Short	3	3															102.525	98.2828	45.9253	19.595	mg kg-1						4.09068	3.96725	1.40483	2.04618	ug g-1
Wang et al., 2017	Sedge	FO	Water_table	Yes	Medium	4	4	7.73314	7.62757	0.37536	0.18768	125.513	124.927	19.942	35.19	mg g-1
Wang et al., 2021a	Sedge	FI	Sampling	Yes	Long	9	9	5.43	4.98	0.0866025	0.103923	456.4	262.3	14.376	57.5041	mg g-1						18.2	17.2	0.866025	0.34641	mg g-1	0.33	0.78	0.069282	0.242487	mg g-1
Wang et al., 2021a	Sedge	FI	Sampling	Yes	Long	9	9	5.3	5.37	0.069282	0.034641	439	227.4	13.6832	60.795	mg g-1						11.3	7.9	0.866025	1.55885	mg g-1	0.41	0.91	0.034641	0.121244	mg g-1
Wang et al., 2021a	Sedge	FI	Sampling	Yes	Long	9	9	5.23	5.31	0.069282	0.0173205	455	259.1	16.6277	30.1377	mg g-1						14.2	15.6	1.55885	3.4641	mg g-1	0.4	1.01	0.034641	0.242487	mg g-1
Wang et al., 2021b	Sedge	FI	Drainage	Yes	Long	3	3	5.07	5.14	0.32909	0.242487	355.69	324.76	80.194	86.3601	g kg-1						21.11	19.48	1.90526	2.73664	g kg-1	0.7	0.53	0.190526	0.069282	g kg-1	0.43	0.44	0.069282	0.121244	g kg-1	2.32	2.96	0.571577	1.10851	g kg-1
Wang et al., 2022	Sedge	FI	Drainage	Yes	Long	3	3	4.63	4.74	0.02	0.01	288.53	378.45	0.58	0.58	g kg-1						16.17	14.01	0.12	0.11	g kg-1	0.8	0.92	0.01	0.02	g kg-1
Wen et al., 2019	Moss	IE	Drainage	Yes	Short	4	4	6.32036	6.44163	0.03982	0.0362
Wen et al., 2019	Moss	IE	Drainage	Yes	Short	4	4	6.29321	6.41086	0.03258	0.0362
Wen et al., 2019	Moss	IE	Drainage	Yes	Short	4	4	6.28597	6.49593	0.0362	0.03258
Wen et al., 2019	Moss	IE	Drainage	Yes	Short	4	4	6.31131	6.51403	0.03258	0.03258
Wen et al., 2019	Moss	IE	Drainage	Yes	Short	4	4	6.29864	6.47059	0.03258	0.0362
Wen et al., 2019	Moss	IE	Drainage	Yes	Short	4	4	6.26244	6.49955	0.0362	0.03982
Wen et al., 2019	Moss	IE	Drainage	Yes	Short	4	4	6.25882	6.48869	0.03258	0.03258
Wen et al., 2019	Moss	IE	Drainage	Yes	Short	4	4	6.2914	6.51946	0.03258	0.03258
Xiang et al., 2013	Moss	IE	Water_table	Yes	Short	3	3	4.78322	6.18531	0.133229	0.17563
Xu et al., 2021	Moss	FI	Drainage	Yes	Long	3	3	5.4	5.8	0.173205	0.173205	290.3	344.6	5.69845	2.7886	g kg-1						18.9	22.5	0.363731	2.28631	g kg-1	1.8	0.9	0.311769	0.190526	g kg-1
Yan et al., 2020	Sedge	FI	Others	Yes	Short	3	3					258.32	255.64	38.8326	10.8426	g kg-1	262.14	260.82	41.9849	7.27461	g kg-1	19.08	18.81	1.95722	0.571577	g kg-1
Yan et al., 2020	Sedge	FI	Others	Yes	Short	3	3					267.75	275.85	13.2329	12.7999	g kg-1	288.55	295.27	20.5594	12.9904	g kg-1	21.13	20.95	0.623538	0.398372	g kg-1
Yan et al., 2020	Sedge	FI	Others	Yes	Short	3	3					212.44	242.25	32.5799	26.2232	g kg-1	231.03	252.19	29.3583	27.1586	g kg-1	17.97	19.76	1.5242	1.33368	g kg-1
Yan et al., 2021	Sedge	FI	Others	Yes	Medium	3	3	7.83	7.73	0.0519615	0.121244	203.59	215.42	49.4674	34.208	mg kg-1						16.33	15.51	0.259808	0.831384	g kg-1	1.49	1.3	0.190526	0.103923	g kg-1	300.55	293.93	22.482	25.7383	g kg-1	385.56	394.69	92.8899	102.797	mg kg-1	71.54	73.41	2.35559	2.58076	mg kg-1
Yan et al., 2021	Sedge	FI	Others	Yes	Medium	3	3	7.87	7.73	0.155885	0.0519615	218.48	241.2	36.3904	11.4142	mg kg-1						22.63	17.43	5.97558	11.0332	g kg-1	1.5	1.43	0.0866025	0.0519615	g kg-1	359.57	305.49	126.422	135.602	g kg-1	383.66	441.9	96.3367	7.86351	mg kg-1	74.03	70.39	2.94449	3.36018	mg kg-1
Yan et al., 2021	Sedge	FI	Others	Yes	Medium	3	3	7.9	7.8	0.103923	0.103923	248.16	257	22.7591	22.8284	mg kg-1						26.87	25.7	4.97099	3.20429	g kg-1	1.19	1.46	0.502295	0.138564	g kg-1	379	374.89	39.4908	25.4958	g kg-1	446.11	444.78	12.2802	19.295	mg kg-1	75.08	73.4	0.381051	3.06573	mg kg-1
Zeng et al., 2022	Sedge	FI	Sampling	Yes	Long	6	6										28.2764	8.90182	2.5527	1.57088	%											343.636	196.364	27.273	28.363	mg kg-1
Zeng et al., 2022	Sedge	FI	Sampling	Yes	Long	6	6										25.8545	8.90182	3.1419	1.57088	%											440.727	196.364	98.182	28.363	mg kg-1
Zhang et al., 2018	Sedge	FI	Sampling	No	Short	3	3	4.83	4.99	0.06	0.09	0.86	0.45	0.18	0.06	g kg-1	75.62	76.42	5.45	9.73	%	0.1	0.06	0.01	0.01	g kg-1											128.97	201.13	19.15	18.7	mg kg-1	14.93	45.85	2.68	3.11	mg kg-1
Zhang et al., 2018	Sedge	FI	Sampling	No	Short	3	3	4.67	4.99	0.05	0.09	0.8	0.45	0.09	0.06	g kg-1	77.19	76.42	8.71	9.73	%	0.1	0.06	0.01	0.01	g kg-1											132.91	201.13	19.15	18.7	mg kg-1	17.44	45.85	2.57	3.11	mg kg-1
Zhang et al., 2018	Sedge	FI	Sampling	No	Short	3	3	4.59	4.99	0.08	0.09	0.88	0.45	0.12	0.06	g kg-1	81.55	76.42	5	9.73	%	0.11	0.06	0.02	0.01	g kg-1											98.82	201.13	21.04	18.7	mg kg-1	17.58	45.85	1.77	3.11	mg kg-1
Zhang et al., 2018	Sedge	FI	Sampling	No	Short	3	3										77.58	72.13	2.54	6.83	%
Zhang et al., 2018	Sedge	FI	Sampling	No	Short	3	3										72.41	72.13	8.3	6.83	%
Zhang et al., 2018	Sedge	FI	Sampling	No	Short	3	3										72.39	72.13	1.84	6.83	%
Zhang et al., 2018	Sedge	FI	Sampling	No	Short	3	3										66.02	63.66	4.94	9.9	%
Zhang et al., 2018	Sedge	FI	Sampling	No	Short	3	3										66.18	63.66	2.83	9.9	%
Zhang et al., 2018	Sedge	FI	Sampling	No	Short	3	3										61.91	63.66	7.21	9.9	%
Zhang et al., 2018	Sedge	FI	Sampling	No	Short	3	3										66.79	56.59	6.76	9.92	%
Zhang et al., 2018	Sedge	FI	Sampling	No	Short	3	3										65.03	56.59	6.04	9.92	%
Zhang et al., 2018	Sedge	FI	Sampling	No	Short	3	3										68.64	56.59	3.31	9.92	%
Zhang et al., 2018	Sedge	FI	Sampling	No	Short	3	3										61.98	63.11	5.84	5.88	%
Zhang et al., 2018	Sedge	FI	Sampling	No	Short	3	3										64.94	63.11	6.35	5.88	%
Zhang et al., 2018	Sedge	FI	Sampling	No	Short	3	3										60.19	63.11	5.4	5.88	%
Zhang et al., 2018	Sedge	FI	Sampling	No	Short	3	3										57.64	59.95	6.41	3.65	%
Zhang et al., 2018	Sedge	FI	Sampling	No	Short	3	3										60	59.95	7.42	3.65	%
Zhang et al., 2018	Sedge	FI	Sampling	No	Short	3	3										60.01	59.95	0.77	3.65	%
Zhang et al., 2019a	Sedge	FI	Drainage	Yes	Long	3	3					290.34	344.57	5.69845	2.7886	g kg-1						18.91	22.5	0.363731	2.28631	g kg-1	1.75	0.91	0.311769	0.190526	g kg-1
Zhang et al., 2019a	Sedge	FI	Drainage	Yes	Long	3	3					265.21	358.23	3.44678	0.779423	g kg-1						18.69	15.78	2.63272	1.28172	g kg-1	2.15	2.04	0.467654	0.207846	g kg-1
Zhang et al., 2019a	Sedge	FI	Drainage	Yes	Long	3	3					300.96	405.84	3.30822	2.06114	g kg-1						12.88	11.37	1.351	0.155885	g kg-1	1.13	2.14	0.034641	0.381051	g kg-1
Zhang et al., 2019a	Sedge	FI	Drainage	Yes	Long	3	3					345.33	404.23	4.34745	0.606218	g kg-1						21.31	21.26	2.44219	2.14774	g kg-1	1.39	1.19	0.450333	0.069282	g kg-1
Zhang et al., 2019a	Sedge	FI	Drainage	Yes	Long	3	3					341.72	362.86	1.38564	11.293	g kg-1						22.72	11.29	0.225167	1.29904	g kg-1	1.45	0.9	0.121244	0.069282	g kg-1
Zhang et al., 2019b	Sedge	FI	Sampling	No	Long	6	6	4.86	5.05	0.07	0.05											0.07	0.04	0.01	0.01	%	297.1	242.81	65.46	55.35	%						38.1	15.32	13.42	3.35	mg kg-1	23.7	6.91	7.85	2.64	mg kg-1
Zhang et al., 2019b	Sedge	FI	Sampling	No	Long	6	6	4.68	5.05	0.04	0.05											0.11	0.04	0.01	0.01	%	318.64	242.81	27.04	55.35	%						210.87	15.32	6.12	3.35	mg kg-1	28.53	6.91	5.06	2.64	mg kg-1
Zhang et al., 2019b	Sedge	FI	Sampling	No	Long	6	6	4.62	5.05	0.09	0.05											0.14	0.04	0	0.01	%	328.5	242.81	36.01	55.35	%						185.14	15.32	28.5	3.35	mg kg-1	33.77	6.91	0.74	2.64	mg kg-1
Zhao et al., 2022	Sedge	FI	Water_table	Yes	Long	4	4	6.34	5.56	0.02	0.06	41.34	299.37	1.79	5.68	g kg-1						3.83	18.88	0.19	0.45	g kg-1	2.16	0.95	0.03	0.03	g kg-1
Zhu et al., 2021	Sedge	IE	Water_table	No	Short	3	3					18.2057	63.895	9.09604	6.67047	g kg-1																0.126039	0.115536	0.0153512	0.0159175	g kg-1	1.19037	1.57112	0.14402	0.0682082	g kg-1
Zhu et al., 2021	Sedge	IE	Water_table	No	Short	3	3					16.6302	57.7681	4.24491	3.63835	g kg-1																0.108315	0.0882932	0.0153494	0.00511665	g kg-1	1.1291	1.52735	0.250143	0.257729	g kg-1
